# Supplementary material for: RhoMitoAnnotator and Polypods, Bioinformatics Tools for the Rhodiola Mitochondrial Gene Assembly, Annotation and Phylogenetic Analysis
Source: Int J Mol Sci. 2026 May 15;27(10):4440. doi: 10.3390/ijms27104440 (PMC13207870; doi:10.3390/ijms27104440)
Supplement: Supplementary file 1 [file ijms-27-04440-s001.zip]

Archive with 2 entries (2 files):
- ijms-4223601 Supplemental Figures.pdf
- ijms-4223601 Supplementary Tables.pdf
